# Supplementary material for: The effect of temperature on persistence of SARS-CoV-2 on common surfaces
Source: Virol J. 2020 Oct 7;17:145. doi: 10.1186/s12985-020-01418-7 (PMC7538848; doi:10.1186/s12985-020-01418-7)
Supplement: Supplementary file 1 — Additional file 1. Table of average titre and standard deviation for recovery of infectious SARS-CoV-2 for all substrates, time points and temperatures. [file 12985_2020_1418_MOESM1_ESM.xlsx]

## Sheet: Sheet1
	Stainless steel			Polymer banknote			Paper banknote			Glass			Cotton			Vinyl
	20C	30C	40C	20C	30C	40C	20C	30C	40C	20C	30C	40C	20C	30C	40C	20C	30C	40C
Day
0	5.38	5.38	5.63	5.38	5.38	5.72	4.55	4.55	4.97	5.72	5.47	5.3	2.63	2.63	3.1	5.88	5.63	5.55
	±0.38	±0.38	±0.29	±0.14	±0.14	±0.14	±0.25	±0.25	±0.14	±0.29	±0.38	±0.25	±0.72	±0.72	±0.25	±0.14	±0.29	±0.00
1	5.55	5.05	0.7	5.63	4.88	0.7	5.3	4.88	0.52	5.72	4.88	1.63	2.47	2.3		5.13	4.8	1.63
	±0.25	±0.25	±0.61	±0.14	±0.29	±0.61	±0.50	±0.14	±0.89	±0.14	±0.29	±0.14	±0.29	±0.25		±0.38	±.43	±0.38
2																		0.7
																		±0.61
3	4.88	3.47		5.22	3.63		4.97	3.72		5.05	3.3		2.05	0.87		5.05	3.47
	±0.14	±0.38		±0.14	±0.14		±0.38	±0.38		±0.25	±0.00		±0.25	±0.79		±0.25	±.14
7	4.88	1.47		5.13	1.97		4.22	2.3		3.63	0.7		1.38			4.22
	±.14	±0.14		±0.38	±0.29		±0.38	±0.25		±0.14	±0.61		±0.38			±0.14
14	4.13			3.17			3.97	0.35		3.72						3.13
	±0.14			±0.14			±1.04	±0.61		±0.29						±0.14
21	2.47			2.63			2.88	0.35		2.13						1.88
	±0.29			±0.14			±0.88	±0.61		±0.14						±0.14
28	0.43			1.63			1.8			1.2						1.38
	±0.75			±0.52			±0.25			±1.04						±0.14
Additional table 1
Average titre (TCID50/mL) and standard deviation for each substrate, time point and temperature.
